# Supplementary material for: Influence of Physical Exercise on the Rehabilitation of Volumetric Muscle Loss Injury Reconstructed with Autologous Adipose Tissue
Source: J Funct Morphol Kinesiol. 2024 Oct 8;9(4):188. doi: 10.3390/jfmk9040188 (PMC11503405; doi:10.3390/jfmk9040188)
Supplement: Supplementary file 1 [file jfmk-09-00188-s001.zip]

Archive with 1 entries (1 files):
- jfmk-3177926-supplementary.pdf
